# Supplementary material for: Deep learning for chest radiograph diagnosis: A retrospective comparison of the CheXNeXt algorithm to practicing radiologists
Source: PLoS Med. 2018 Nov 20;15(11):e1002686. doi: 10.1371/journal.pmed.1002686 (PMC6245676; doi:10.1371/journal.pmed.1002686)
Supplement: S1 File — The “Resident radiologists” expert refers to the micro-average over the 3 resident radiologists and “BC radiologists” expert refers to the micro-average over the 6 board-certified radiologists. Individual estimates follow. (XLSX) [file pmed.1002686.s009.xlsx]

## Sheet: Supplementary_Data_Performance
Expert	Algorithm	Resident radiologists	BC radiologists	Resident1	Resident2	Resident3	BC1	BC2	BC3	BC4	BC5	BC6
Atelectasis Specificity (95% CI)	0.966 (0.942-0.987)	0.701 (0.666-0.734)	0.806 (0.786-0.827)	0.564 (0.500-0.627)	0.581 (0.517-0.644)	0.958 (0.929-0.981)	0.886 (0.844-0.925)	0.788 (0.734-0.840)	0.780 (0.727-0.832)	0.695 (0.636-0.754)	0.945 (0.915-0.973)	0.746 (0.689-0.801)
Atelectasis Sensitivity (95% CI)	0.359 (0.291-0.428)	0.636 (0.595-0.676)	0.646 (0.618-0.674)	0.913 (0.871-0.951)	0.777 (0.716-0.836)	0.217 (0.159-0.278)	0.473 (0.400-0.547)	0.707 (0.640-0.772)	0.728 (0.665-0.791)	0.761 (0.697-0.821)	0.429 (0.361-0.500)	0.777 (0.717-0.835)
Atelectasis PPV (95% CI)	0.892 (0.815-0.958)	0.623 (0.583-0.663)	0.722 (0.694-0.751)	0.620 (0.561-0.677)	0.591 (0.528-0.651)	0.800 (0.680-0.905)	0.763 (0.683-0.839)	0.722 (0.655-0.788)	0.720 (0.656-0.784)	0.660 (0.598-0.724)	0.859 (0.784-0.927)	0.704 (0.641-0.767)
Atelectasis NPV (95% CI)	0.659 (0.608-0.708)	0.712 (0.678-0.745)	0.745 (0.722-0.767)	0.893 (0.840-0.939)	0.770 (0.706-0.831)	0.611 (0.561-0.661)	0.683 (0.631-0.735)	0.775 (0.721-0.828)	0.786 (0.733-0.837)	0.788 (0.732-0.843)	0.680 (0.629-0.729)	0.811 (0.758-0.863)
Atelectasis Cohen's Kappa (95% CI)	0.348 (0.270-0.425)	0.336 (0.283-0.388)	0.458 (0.423-0.493)	0.453 (0.374-0.530)	0.346 (0.258-0.432)	0.190 (0.120-0.262)	0.374 (0.288-0.459)	0.496 (0.409-0.579)	0.507 (0.424-0.587)	0.448 (0.364-0.533)	0.396 (0.316-0.476)	0.517 (0.434-0.598)
Atelectasis F1 (95% CI)	0.512 (0.435-0.583)	0.630 (0.595-0.662)	0.682 (0.659-0.705)	0.738 (0.691-0.782)	0.671 (0.618-0.721)	0.342 (0.262-0.419)	0.584 (0.515-0.650)	0.714 (0.659-0.765)	0.724 (0.670-0.774)	0.707 (0.655-0.756)	0.572 (0.502-0.639)	0.739 (0.688-0.786)
Cardiomegaly Specificity (95% CI)	0.957 (0.932-0.979)	0.931 (0.913-0.947)	0.924 (0.911-0.936)	0.892 (0.855-0.928)	0.921 (0.888-0.951)	0.978 (0.960-0.993)	0.971 (0.951-0.989)	0.860 (0.819-0.900)	0.778 (0.729-0.825)	0.961 (0.936-0.982)	0.975 (0.955-0.993)	1.000 (1.000-1.000)
Cardiomegaly Sensitivity (95% CI)	0.333 (0.255-0.413)	0.636 (0.590-0.682)	0.485 (0.450-0.518)	0.816 (0.748-0.878)	0.638 (0.557-0.717)	0.454 (0.373-0.534)	0.362 (0.283-0.443)	0.752 (0.678-0.821)	0.780 (0.711-0.848)	0.355 (0.277-0.438)	0.440 (0.358-0.522)	0.220 (0.153-0.289)
Cardiomegaly PPV (95% CI)	0.797 (0.688-0.894)	0.823 (0.780-0.863)	0.764 (0.727-0.799)	0.793 (0.726-0.857)	0.804 (0.726-0.875)	0.914 (0.845-0.973)	0.864 (0.770-0.945)	0.731 (0.659-0.803)	0.640 (0.567-0.709)	0.820 (0.721-0.914)	0.899 (0.822-0.966)	1.000 (1.000-1.000)
Cardiomegaly NPV (95% CI)	0.740 (0.694-0.785)	0.835 (0.811-0.859)	0.780 (0.762-0.798)	0.905 (0.869-0.938)	0.834 (0.792-0.875)	0.780 (0.737-0.823)	0.751 (0.706-0.794)	0.873 (0.832-0.910)	0.875 (0.8313-0.915)	0.747 (0.702-0.791)	0.775 (0.731-0.818)	0.717 (0.673-0.762)
Cardiomegaly Cohen's Kappa (95% CI)	0.339 (0.249-0.431)	0.600 (0.552-0.647)	0.449 (0.411-0.487)	0.703 (0.629-0.772)	0.589 (0.503-0.670)	0.494 (0.407-0.577)	0.389 (0.299-0.479)	0.608 (0.525-0.685)	0.529 (0.446-0.610)	0.367 (0.279-0.458)	0.475 (0.386-0.560)	0.272 (0.194-0.354)
Cardiomegaly F1 (95% CI)	0.470 (0.379-0.553)	0.717 (0.681-0.753)	0.593 (0.561-0.623)	0.804 (0.751-0.851)	0.711 (0.644-0.772)	0.607 (0.526-0.679)	0.510 (0.421-0.593)	0.741 (0.681-0.796)	0.703 (0.643-0.758)	0.495 (0.408-0.579)	0.590 (0.507-0.667)	0.360 (0.266-0.448)
Consolidation Specificity (95% CI)	0.927 (0.897-0.954)	0.806 (0.779-0.830)	0.935 (0.924-0.946)	0.831 (0.789-0.871)	0.761 (0.713-0.808)	0.825 (0.782-0.865)	0.917 (0.886-0.946)	0.933 (0.903-0.961)	0.933 (0.905-0.959)	0.959 (0.935-0.979)	0.952 (0.927-0.974)	0.917 (0.886-0.946)
Consolidation Sensitivity (95% CI)	0.594 (0.500-0.688)	0.717 (0.667-0.765)	0.456 (0.418-0.495)	0.840 (0.767-0.907)	0.840 (0.767-0.906)	0.472 (0.376-0.568)	0.642 (0.548-0.733)	0.387 (0.297-0.481)	0.481 (0.388-0.577)	0.330 (0.241-0.422)	0.274 (0.190-0.360)	0.623 (0.530-0.714)
Consolidation PPV (95% CI)	0.733 (0.638-0.824)	0.555 (0.506-0.603)	0.704 (0.659-0.748)	0.627 (0.545-0.706)	0.543 (0.465-0.620)	0.476 (0.382-0.571)	0.723 (0.631-0.811)	0.661 (0.542-0.782)	0.708 (0.600-0.812)	0.729 (0.600-0.854)	0.659 (0.512-0.796)	0.717 (0.622-0.806)
Consolidation NPV (95% CI)	0.871 (0.835-0.907)	0.894 (0.873-0.914)	0.836 (0.820-0.851)	0.939 (0.909-0.966)	0.934 (0.902-0.962)	0.822 (0.779-0.863)	0.883 (0.848-0.917)	0.818 (0.777-0.858)	0.842 (0.803-0.879)	0.809 (0.768-0.848)	0.795 (0.753-0.835)	0.878 (0.842-0.912)
Consolidation Cohen's Kappa (95% CI)	0.556 (0.460-0.648)	0.477 (0.422-0.528)	0.443 (0.401-0.484)	0.603 (0.519-0.683)	0.509 (0.424-0.590)	0.297 (0.195-0.399)	0.580 (0.483-0.668)	0.371 (0.267-0.474)	0.463 (0.360-0.561)	0.353 (0.248-0.455)	0.280 (0.176-0.381)	0.565 (0.468-0.655)
Consolidation F1 (95% CI)	0.656 (0.575-0.732)	0.626 (0.583-0.665)	0.553 (0.517-0.590)	0.718 (0.651-0.779)	0.659 (0.589-0.722)	0.474 (0.387-0.555)	0.680 (0.599-0.750)	0.488 (0.392-0.579)	0.573 (0.483-0.656)	0.455 (0.352-0.549)	0.387 (0.282-0.482)	0.667 (0.586-0.738)
Edema Specificity (95% CI)	0.935 (0.909-0.959)	0.811 (0.787-0.834)	0.925 (0.913-0.936)	0.884 (0.849-0.916)	0.624 (0.573-0.675)	0.924 (0.895-0.950)	0.870 (0.834-0.904)	0.870 (0.835-0.904)	0.955 (0.931-0.975)	0.958 (0.935-0.977)	0.946 (0.921-0.969)	0.949 (0.925-0.971)
Edema Sensitivity (95% CI)	0.682 (0.565-0.792)	0.768 (0.708-0.824)	0.710 (0.665-0.754)	0.833 (0.741-0.918)	0.970 (0.921-1.000)	0.5 (0.375-0.623)	0.712 (0.597-0.820)	0.864 (0.774-0.942)	0.667 (0.548-0.779)	0.561 (0.439-0.680)	0.682 (0.564-0.792)	0.773 (0.667-0.873)
Edema PPV (95% CI)	0.662 (0.545-0.773)	0.431 (0.380-0.483)	0.637 (0.592-0.682)	0.573 (0.473-0.670)	0.325 (0.260-0.392)	0.550 (0.418-0.677)	0.505 (0.400-0.608)	0.553 (0.455-0.648)	0.733 (0.617-0.842)	0.712 (0.585-0.830)	0.703 (0.589-0.814)	0.739 (0.633-0.841)
Edema NPV (95% CI)	0.940 (0.914-0.964)	0.949 (0.935-0.963)	0.945 (0.935-0.954)	0.966 (0.946-0.985)	0.991 (0.977-1.000)	0.908 (0.877-0.937)	0.942 (0.915-0.966)	0.972 (0.952-0.988)	0.939 (0.914-0.962)	0.921 (0.893-0.948)	0.941 (0.915-0.964)	0.957 (0.935-0.977)
Edema Cohen's Kappa (95% CI)	0.609 (0.497-0.710)	0.439 (0.381-0.494)	0.606 (0.563-0.648)	0.606 (0.507-0.696)	0.329 (0.259-0.401)	0.440 (0.314-0.553)	0.499 (0.389-0.601)	0.597 (0.500-0.687)	0.645 (0.533-0.744)	0.567 (0.447-0.672)	0.636 (0.526-0.734)	0.709 (0.608-0.797)
Edema F1 (95% CI)	0.672 (0.571-0.758)	0.552 (0.500-0.600)	0.671 (0.634-0.707)	0.679 (0.592-0.756)	0.487 (0.409-0.559)	0.524 (0.409-0.625)	0.591 (0.492-0.679)	0.675 (0.588-0.751)	0.698 (0.598-0.785)	0.627 (0.517-0.722)	0.692 (0.593-0.777)	0.756 (0.667-0.831)
Effusion Specificity (95% CI)	0.921 (0.889-0.951)	0.780 (0.753-0.808)	0.883 (0.868-0.898)	0.725 (0.673-0.776)	0.687 (0.634-0.740)	0.928 (0.897-0.956)	0.890 (0.852-0.924)	0.863 (0.820-0.901)	0.880 (0.841-0.916)	0.863 (0.822-0.9)	0.914 (0.881-0.944)	0.890 (0.854-0.924)
Effusion Sensitivity (95% CI)	0.674 (0.592-0.754)	0.863 (0.828-0.896)	0.761 (0.731-0.790)	0.953 (0.915-0.985)	0.953 (0.914-0.985)	0.682 (0.600-0.761)	0.775 (0.701-0.845)	0.752 (0.676-0.825)	0.705 (0.626-0.785)	0.791 (0.718-0.858)	0.729 (0.651-0.805)	0.814 (0.742-0.879)
Effusion PPV (95% CI)	0.791 (0.712-0.865)	0.635 (0.594-0.677)	0.743 (0.712-0.773)	0.606 (0.538-0.673)	0.575 (0.509-0.641)	0.807 (0.730-0.878)	0.758 (0.682-0.829)	0.708 (0.631-0.784)	0.722 (0.643-0.802)	0.718 (0.644-0.790)	0.790 (0.716-0.861)	0.766 (0.694-0.836)
Effusion NPV (95% CI)	0.865 (0.825-0.901)	0.928 (0.908-0.946)	0.893 (0.878-0.907)	0.972 (0.949-0.991)	0.971 (0.946-0.991)	0.868 (0.830-0.904)	0.899 (0.863-0.932)	0.887 (0.849-0.922)	0.871 (0.831-0.908)	0.903 (0.867-0.935)	0.884 (0.846-0.918)	0.915 (0.882-0.946)
Effusion Cohen's Kappa (95% CI)	0.621 (0.533-0.701)	0.585 (0.539-0.629)	0.640 (0.608-0.672)	0.585 (0.511-0.657)	0.541 (0.469-0.615)	0.638 (0.551-0.717)	0.661 (0.581-0.736)	0.604 (0.518-0.684)	0.589 (0.502-0.670)	0.635 (0.555-0.712)	0.657 (0.576-0.734)	0.692 (0.614-0.763)
Effusion F1 (95% CI)	0.728 (0.661-0.789)	0.732 (0.699-0.763)	0.752 (0.728-0.775)	0.741 (0.685-0.792)	0.717 (0.661-0.770)	0.739 (0.672-0.800)	0.766 (0.706-0.821)	0.729 (0.664-0.786)	0.714 (0.647-0.774)	0.753 (0.694-0.807)	0.758 (0.696-0.815)	0.789 (0.732-0.840)
Emphysema Specificity (95% CI)	0.882 (0.850-0.912)	0.957 (0.945-0.967)	0.917 (0.906-0.928)	0.983 (0.968-0.995)	0.973 (0.956-0.988)	0.914 (0.885-0.941)	0.919 (0.891-0.944)	0.806 (0.767-0.844)	0.968 (0.951-0.985)	0.980 (0.966-0.993)	0.914 (0.886-0.940)	0.917 (0.889-0.942)
Emphysema Sensitivity (95% CI)	0.333 (0.083-0.636)	0.611 (0.452-0.767)	0.694 (0.584-0.800)	0.667 (0.364-0.923)	0.583 (0.286-0.875)	0.583 (0.286-0.875)	0.750 (0.467-1.000)	0.750 (0.500-1.000)	0.750 (0.500-1.000)	0.250 (0.000-0.533)	0.750 (0.500-1.000)	0.917 (0.714-1.000)
Emphysema PPV (95% CI)	0.077 (0.017-0.157)	0.293 (0.194-0.400)	0.198 (0.151-0.249)	0.533 (0.267-0.800)	0.389 (0.158-0.632)	0.167 (0.061-0.286)	0.214 (0.095-0.349)	0.102 (0.044-0.172)	0.409 (0.200-0.630)	0.273 (0.000-0.571)	0.205 (0.091-0.333)	0.244 (0.122-0.375)
Emphysema NPV (95% CI)	0.978 (0.962-0.992)	0.988 (0.981-0.994)	0.990 (0.986-0.994)	0.990 (0.980-0.998)	0.988 (0.975-0.998)	0.987 (0.974-0.997)	0.992 (0.982-1.000)	0.991 (0.979-1.000)	0.992 (0.983-1.000)	0.978 (0.963-0.990)	0.992 (0.982-1.000)	0.997 (0.992-1.000)
Emphysema Cohen's Kappa (95% CI)	0.082 (-0.015-0.197)	0.372 (0.254-0.485)	0.276 (0.214-0.341)	0.579 (0.302-0.793)	0.448 (0.189-0.656)	0.225 (0.076-0.377)	0.302 (0.136-0.460)	0.137 (0.050-0.231)	0.511 (0.277-0.705)	0.240 (-0.019-0.485)	0.290 (0.132-0.443)	0.357 (0.191-0.511)
Emphysema F1 (95% CI)	0.125 (0.030-0.241)	0.396 (0.278-0.508)	0.309 (0.244-0.374)	0.593 (0.320-0.800)	0.467 (0.207-0.667)	0.259 (0.103-0.409)	0.333 (0.160-0.491)	0.180 (0.081-0.286)	0.529 (0.296-0.718)	0.261 (0.000-0.500)	0.321 (0.157-0.475)	0.386 (0.214-0.540)
Fibrosis Specificity (95% CI)	0.823 (0.785-0.861)	0.972 (0.963-0.981)	0.932 (0.921-0.942)	0.962 (0.942-0.980)	0.982 (0.968-0.995)	0.972 (0.955-0.987)	0.927 (0.900-0.952)	0.846 (0.811-0.881)	0.929 (0.903-0.953)	0.987 (0.975-0.997)	0.949 (0.928-0.970)	0.952 (0.930-0.972)
Fibrosis Sensitivity (95% CI)	0.542 (0.333-0.750)	0.417 (0.304-0.531)	0.611 (0.531-0.690)	0.583 (0.368-0.783)	0.333 (0.148-0.533)	0.333 (0.148-0.529)	0.625 (0.421-0.818)	0.750 (0.562-0.913)	0.583 (0.381-0.783)	0.375 (0.179-0.577)	0.625 (0.421-0.812)	0.708 (0.516-0.885)
Fibrosis PPV (95% CI)	0.157 (0.080-0.239)	0.476 (0.352-0.6)	0.352 (0.294-0.412)	0.483 (0.296-0.667)	0.533 (0.267-0.800)	0.421 (0.190-0.650)	0.341 (0.200-0.484)	0.228 (0.139-0.323)	0.333 (0.194-0.478)	0.643 (0.364-0.889)	0.429 (0.265-0.588)	0.472 (0.308-0.639)
Fibrosis NPV (95% CI)	0.967 (0.947-0.985)	0.965 (0.954-0.975)	0.975 (0.969-0.982)	0.974 (0.958-0.990)	0.960 (0.941-0.978)	0.960 (0.940-0.978)	0.976 (0.960-0.990)	0.982 (0.967-0.994)	0.974 (0.957-0.989)	0.963 (0.943-0.980)	0.977 (0.961-0.990)	0.982 (0.967-0.995)
Fibrosis Cohen's Kappa (95% CI)	0.169 (0.064-0.277)	0.413 (0.301-0.516)	0.403 (0.338-0.467)	0.497 (0.307-0.654)	0.383 (0.169-0.572)	0.339 (0.135-0.520)	0.397 (0.234-0.541)	0.287 (0.170-0.401)	0.379 (0.215-0.528)	0.451 (0.230-0.634)	0.473 (0.300-0.619)	0.535 (0.360-0.681)
Fibrosis F1 (95% CI)	0.243 (0.132-0.350)	0.444 (0.336-0.543)	0.447 (0.384-0.507)	0.528 (0.341-0.678)	0.410 (0.200-0.593)	0.372 (0.171-0.545)	0.441 (0.282-0.579)	0.350 (0.227-0.463)	0.424 (0.262-0.567)	0.474 (0.256-0.652)	0.508 (0.340-0.648)	0.567 (0.400-0.706)
Hernia Specificity (95% CI)	0.889 (0.857-0.920)	0.980 (0.972-0.988)	0.985 (0.980-0.990)	0.982 (0.967-0.995)	0.990 (0.979-0.997)	0.969 (0.951-0.985)	0.997 (0.992-1.000)	0.979 (0.964-0.992)	0.961 (0.941-0.979)	0.987 (0.974-0.997)	0.992 (0.982-1.000)	0.995 (0.987-1.000)
Hernia Sensitivity (95% CI)	0.548 (0.364-0.724)	0.785 (0.698-0.866)	0.742 (0.676-0.804)	0.903 (0.784-1.000)	0.484 (0.306-0.657)	0.968 (0.889-1.000)	0.677 (0.514-0.840)	0.903 (0.786-1.000)	0.903 (0.786-1.000)	0.452 (0.273-0.633)	0.677 (0.500-0.840)	0.839 (0.692-0.962)
Hernia PPV (95% CI)	0.283 (0.169-0.403)	0.760 (0.670-0.844)	0.802 (0.741-0.861)	0.8 (0.656-0.929)	0.789 (0.588-0.952)	0.714 (0.568-0.848)	0.955 (0.846-1.000)	0.778 (0.629-0.906)	0.651 (0.500-0.792)	0.737 (0.522-0.933)	0.875 (0.727-1.000)	0.929 (0.815-1.000)
Hernia NPV (95% CI)	0.961 (0.940-0.980)	0.983 (0.975-0.990)	0.980 (0.973-0.985)	0.992 (0.982-1.000)	0.960 (0.940-0.978)	0.997 (0.992-1.000)	0.975 (0.959-0.990)	0.992 (0.982-1.000)	0.992 (0.982-1.000)	0.958 (0.937-0.977)	0.975 (0.958-0.990)	0.987 (0.975-0.997)
Hernia Cohen's Kappa (95% CI)	0.306 (0.167-0.437)	0.754 (0.677-0.820)	0.753 (0.700-0.803)	0.836 (0.719-0.928)	0.576 (0.392-0.727)	0.805 (0.688-0.900)	0.779 (0.634-0.892)	0.822 (0.704-0.914)	0.734 (0.605-0.843)	0.534 (0.343-0.696)	0.747 (0.597-0.868)	0.872 (0.763-0.955)
Hernia F1 (95% CI)	0.374 (0.238-0.496)	0.772 (0.701-0.834)	0.771 (0.721-0.817)	0.848 (0.740-0.933)	0.600 (0.421-0.744)	0.822 (0.711-0.909)	0.792 (0.653-0.900)	0.836 (0.724-0.923)	0.757 (0.632-0.857)	0.560 (0.372-0.714)	0.764 (0.619-0.877)	0.881 (0.780-0.958)
Infiltration Specificity (95% CI)	0.730 (0.683-0.775)	0.774 (0.748-0.798)	0.891 (0.877-0.903)	0.703 (0.656-0.749)	0.649 (0.599-0.696)	0.970 (0.952-0.986)	0.801 (0.759-0.841)	0.970 (0.951-0.986)	0.817 (0.776-0.856)	0.842 (0.803-0.879)	1.000 (1.000-1.000)	0.913 (0.883-0.941)
Infiltration Sensitivity (95% CI)	0.566 (0.429-0.698)	0.522 (0.444-0.601)	0.296 (0.244-0.346)	0.679 (0.549-0.8)	0.849 (0.745-0.940)	0.038 (0.000-0.096)	0.528 (0.391-0.661)	0.113 (0.036-0.206)	0.377 (0.250-0.510)	0.415 (0.286-0.551)	0.057 (0.000-0.127)	0.283 (0.164-0.409)
Infiltration PPV (95% CI)	0.233 (0.161-0.307)	0.250 (0.204-0.297)	0.281 (0.233-0.329)	0.248 (0.181-0.320)	0.259 (0.197-0.326)	0.154 (0.000-0.385)	0.277 (0.193-0.367)	0.353 (0.125-0.600)	0.230 (0.145-0.321)	0.275 (0.181-0.375)	1.000 (1.000-1.000)	0.319 (0.190-0.457)
Infiltration NPV (95% CI)	0.921 (0.888-0.950)	0.918 (0.900-0.936)	0.897 (0.884-0.910)	0.938 (0.908-0.965)	0.967 (0.943-0.988)	0.875 (0.841-0.905)	0.922 (0.891-0.950)	0.883 (0.851-0.913)	0.901 (0.867-0.932)	0.909 (0.877-0.939)	0.880 (0.849-0.909)	0.898 (0.866-0.928)
Infiltration Cohen's Kappa (95% CI)	0.184 (0.089-0.276)	0.202 (0.145-0.259)	0.182 (0.132-0.231)	0.219 (0.133-0.307)	0.252 (0.178-0.329)	0.011 (-0.054-0.100)	0.237 (0.131-0.342)	0.117 (0.003-0.239)	0.153 (0.048-0.259)	0.211 (0.097-0.323)	0.095 (0.000-0.202)	0.206 (0.076-0.329)
Infiltration F1 (95% CI)	0.330 (0.238-0.416)	0.338 (0.284-0.392)	0.288 (0.241-0.333)	0.364 (0.276-0.447)	0.396 (0.316-0.477)	0.061 (0.000-0.148)	0.364 (0.263-0.459)	0.171 (0.058-0.293)	0.286 (0.188-0.381)	0.331 (0.226-0.431)	0.107 (0.000-0.226)	0.300 (0.180-0.411)
Mass Specificity (95% CI)	0.911 (0.880-0.939)	0.938 (0.923-0.952)	0.933 (0.922-0.944)	0.9 (0.867-0.929)	0.964 (0.943-0.981)	0.950 (0.926-0.971)	0.972 (0.954-0.989)	0.794 (0.751-0.835)	0.922 (0.894-0.949)	0.958 (0.936-0.978)	0.972 (0.953-0.989)	0.981 (0.965-0.994)
Mass Sensitivity (95% CI)	0.754 (0.644-0.860)	0.678 (0.610-0.745)	0.495 (0.443-0.546)	0.820 (0.719-0.911)	0.492 (0.365-0.618)	0.721 (0.604-0.830)	0.541 (0.415-0.667)	0.705 (0.588-0.818)	0.393 (0.273-0.519)	0.361 (0.241-0.484)	0.426 (0.305-0.554)	0.541 (0.415-0.667)
Mass PPV (95% CI)	0.590 (0.479-0.700)	0.649 (0.582-0.716)	0.557 (0.502-0.609)	0.581 (0.474-0.683)	0.698 (0.556-0.833)	0.710 (0.590-0.820)	0.767 (0.634-0.889)	0.368 (0.280-0.458)	0.462 (0.327-0.600)	0.595 (0.429-0.750)	0.722 (0.568-0.865)	0.825 (0.698-0.938)
Mass NPV (95% CI)	0.956 (0.933-0.977)	0.945 (0.931-0.958)	0.916 (0.904-0.927)	0.967 (0.946-0.985)	0.918 (0.889-0.945)	0.953 (0.930-0.973)	0.926 (0.898-0.951)	0.941 (0.913-0.966)	0.899 (0.867-0.930)	0.898 (0.867-0.927)	0.909 (0.879-0.937)	0.926 (0.899-0.952)
Mass Cohen's Kappa (95% CI)	0.596 (0.489-0.696)	0.604 (0.540-0.665)	0.449 (0.397-0.498)	0.615 (0.509-0.709)	0.519 (0.389-0.640)	0.667 (0.557-0.763)	0.585 (0.459-0.695)	0.361 (0.260-0.460)	0.336 (0.209-0.460)	0.381 (0.246-0.507)	0.480 (0.347-0.603)	0.608 (0.484-0.719)
Mass F1 (95% CI)	0.662 (0.565-0.748)	0.663 (0.606-0.716)	0.524 (0.477-0.568)	0.680 (0.586-0.761)	0.577 (0.455-0.686)	0.715 (0.617-0.800)	0.635 (0.517-0.735)	0.483 (0.389-0.571)	0.425 (0.306-0.536)	0.449 (0.318-0.566)	0.536 (0.409-0.649)	0.653 (0.537-0.754)
Nodule Specificity (95% CI)	0.900 (0.867-0.931)	0.962 (0.950-0.973)	0.937 (0.927-0.947)	0.943 (0.917-0.966)	0.960 (0.938-0.980)	0.983 (0.968-0.994)	0.874 (0.838-0.908)	0.891 (0.858-0.923)	0.943 (0.917-0.966)	0.948 (0.924-0.971)	0.997 (0.991-1.000)	0.971 (0.953-0.988)
Nodule Sensitivity (95% CI)	0.690 (0.581-0.797)	0.460 (0.391-0.528)	0.573 (0.525-0.619)	0.620 (0.507-0.731)	0.577 (0.462-0.691)	0.183 (0.097-0.276)	0.704 (0.594-0.811)	0.775 (0.672-0.869)	0.592 (0.473-0.708)	0.549 (0.432-0.667)	0.338 (0.230-0.449)	0.479 (0.360-0.597)
Nodule PPV (95% CI)	0.583 (0.477-0.692)	0.710 (0.632-0.784)	0.651 (0.602-0.698)	0.688 (0.569-0.800)	0.745 (0.625-0.860)	0.684 (0.462-0.895)	0.532 (0.429-0.636)	0.591 (0.493-0.692)	0.677 (0.558-0.793)	0.684 (0.559-0.804)	0.960 (0.864-1.000)	0.773 (0.643-0.895)
Nodule NPV (95% CI)	0.935 (0.907-0.960)	0.898 (0.880-0.915)	0.915 (0.903-0.927)	0.924 (0.896-0.950)	0.918 (0.889-0.945)	0.855 (0.820-0.889)	0.936 (0.908-0.961)	0.951 (0.927-0.973)	0.919 (0.890-0.947)	0.912 (0.881-0.941)	0.881 (0.848-0.912)	0.902 (0.871-0.931)
Nodule Cohen's Kappa (95% CI)	0.550 (0.442-0.653)	0.491 (0.418-0.558)	0.536 (0.490-0.581)	0.585 (0.475-0.685)	0.590 (0.474-0.694)	0.234 (0.115-0.349)	0.512 (0.404-0.615)	0.593 (0.492-0.688)	0.563 (0.448-0.668)	0.540 (0.420-0.649)	0.452 (0.323-0.568)	0.531 (0.407-0.642)
Nodule F1 (95% CI)	0.632 (0.537-0.719)	0.558 (0.492-0.619)	0.609 (0.569-0.648)	0.652 (0.552-0.738)	0.651 (0.544-0.742)	0.289 (0.162-0.408)	0.606 (0.510-0.691)	0.671 (0.583-0.751)	0.632 (0.528-0.722)	0.609 (0.500-0.705)	0.500 (0.368-0.614)	0.591 (0.475-0.692)
Pleural Thickening Specificity (95% CI)	0.866 (0.829-0.901)	0.956 (0.943-0.969)	0.912 (0.900-0.925)	0.941 (0.913-0.965)	0.982 (0.967-0.994)	0.947 (0.921-0.969)	0.834 (0.793-0.871)	0.798 (0.754-0.840)	0.905 (0.872-0.935)	0.976 (0.959-0.991)	0.970 (0.951-0.988)	0.991 (0.979-1.000)
Pleural Thickening Sensitivity (95% CI)	0.542 (0.433-0.648)	0.165 (0.120-0.212)	0.339 (0.300-0.382)	0.241 (0.151-0.333)	0.072 (0.023-0.132)	0.181 (0.100-0.268)	0.458 (0.351-0.564)	0.723 (0.620-0.818)	0.361 (0.259-0.468)	0.096 (0.037-0.167)	0.145 (0.074-0.224)	0.253 (0.160-0.349)
Pleural Thickening PPV (95% CI)	0.500 (0.395-0.604)	0.482 (0.376-0.589)	0.488 (0.437-0.541)	0.500 (0.344-0.657)	0.500 (0.200-0.800)	0.455 (0.281-0.630)	0.404 (0.305-0.505)	0.469 (0.381-0.556)	0.484 (0.357-0.613)	0.500 (0.250-0.750)	0.545 (0.333-0.760)	0.875 (0.727-1.000)
Pleural Thickening NPV (95% CI)	0.885 (0.850-0.918)	0.823 (0.801-0.844)	0.849 (0.834-0.864)	0.834 (0.795-0.871)	0.811 (0.773-0.849)	0.824 (0.786-0.862)	0.862 (0.824-0.898)	0.921 (0.889-0.951)	0.852 (0.815-0.888)	0.814 (0.776-0.852)	0.822 (0.783-0.858)	0.843 (0.807-0.879)
Pleural Thickening Cohen's Kappa (95% CI)	0.396 (0.287-0.497)	0.161 (0.100-0.222)	0.285 (0.240-0.332)	0.226 (0.113-0.337)	0.080 (0.002-0.168)	0.165 (0.057-0.272)	0.278 (0.170-0.383)	0.433 (0.334-0.525)	0.295 (0.179-0.407)	0.104 (0.017-0.202)	0.159 (0.060-0.264)	0.333 (0.215-0.446)
Pleural Thickening F1 (95% CI)	0.520 (0.424-0.605)	0.246 (0.183-0.306)	0.400 (0.359-0.443)	0.325 (0.213-0.429)	0.126 (0.042-0.218)	0.259 (0.151-0.362)	0.429 (0.335-0.517)	0.569 (0.482-0.645)	0.414 (0.309-0.513)	0.162 (0.066-0.263)	0.229 (0.122-0.333)	0.393 (0.267-0.505)
Pneumonia Specificity (95% CI)	0.887 (0.855-0.918)	0.792 (0.768-0.815)	0.932 (0.922-0.942)	0.666 (0.618-0.713)	0.716 (0.669-0.761)	0.995 (0.987-1.000)	0.911 (0.881-0.937)	0.908 (0.878-0.935)	0.958 (0.937-0.977)	0.968 (0.950-0.984)	0.918 (0.890-0.945)	0.932 (0.905-0.956)
Pneumonia Sensitivity (95% CI)	0.650 (0.500-0.795)	0.617 (0.528-0.702)	0.296 (0.239-0.353)	0.925 (0.833-1.000)	0.825 (0.700-0.938)	0.1 (0.022-0.205)	0.4 (0.250-0.556)	0.425 (0.268-0.585)	0.175 (0.067-0.300)	0.200 (0.082-0.333)	0.425 (0.275-0.586)	0.150 (0.049-0.269)
Pneumonia PPV (95% CI)	0.377 (0.262-0.493)	0.238 (0.192-0.286)	0.316 (0.255-0.376)	0.226 (0.163-0.291)	0.234 (0.165-0.306)	0.667 (0.200-1.000)	0.320 (0.192-0.450)	0.327 (0.200-0.458)	0.304 (0.125-0.500)	0.400 (0.188-0.625)	0.354 (0.220-0.490)	0.188 (0.062-0.333)
Pneumonia NPV (95% CI)	0.960 (0.938-0.980)	0.952 (0.937-0.964)	0.926 (0.915-0.937)	0.988 (0.973-1.000)	0.975 (0.955-0.993)	0.913 (0.885-0.939)	0.935 (0.908-0.959)	0.938 (0.912-0.961)	0.917 (0.889-0.943)	0.920 (0.892-0.945)	0.938 (0.912-0.962)	0.912 (0.883-0.940)
Pneumonia Cohen's Kappa (95% CI)	0.405 (0.278-0.524)	0.239 (0.179-0.298)	0.235 (0.177-0.292)	0.248 (0.174-0.323)	0.254 (0.170-0.341)	0.153 (0.024-0.300)	0.279 (0.139-0.412)	0.294 (0.153-0.430)	0.164 (0.028-0.303)	0.217 (0.065-0.372)	0.315 (0.173-0.452)	0.090 (-0.026-0.216)
Pneumonia F1 (95% CI)	0.477 (0.354-0.586)	0.343 (0.284-0.400)	0.305 (0.251-0.359)	0.363 (0.275-0.444)	0.365 (0.272-0.453)	0.174 (0.042-0.326)	0.356 (0.222-0.476)	0.370 (0.235-0.495)	0.222 (0.087-0.353)	0.267 (0.118-0.417)	0.386 (0.250-0.511)	0.167 (0.057-0.282)
Pneumothorax Specificity (95% CI)	0.891 (0.858-0.921)	0.972 (0.963-0.982)	0.971 (0.964-0.978)	0.997 (0.992-1.000)	0.963 (0.942-0.981)	0.957 (0.935-0.976)	0.960 (0.939-0.979)	0.973 (0.956-0.989)	0.941 (0.916-0.964)	0.995 (0.987-1.000)	0.960 (0.939-0.979)	0.997 (0.992-1.000)
Pneumothorax Sensitivity (95% CI)	0.889 (0.788-0.975)	0.659 (0.579-0.740)	0.615 (0.559-0.673)	0.644 (0.500-0.780)	0.711 (0.571-0.839)	0.622 (0.475-0.765)	0.689 (0.550-0.818)	0.711 (0.575-0.838)	0.622 (0.481-0.761)	0.378 (0.239-0.523)	0.756 (0.625-0.875)	0.533 (0.385-0.676)
Pneumothorax PPV (95% CI)	0.494 (0.386-0.602)	0.742 (0.661-0.820)	0.719 (0.659-0.776)	0.967 (0.889-1.000)	0.696 (0.556-0.826)	0.636 (0.488-0.776)	0.674 (0.536-0.809)	0.762 (0.623-0.886)	0.560 (0.421-0.698)	0.895 (0.737-1.000)	0.694 (0.561-0.822)	0.960 (0.870-1.000)
Pneumothorax NPV (95% CI)	0.985 (0.971-0.997)	0.960 (0.948-0.971)	0.955 (0.946-0.963)	0.959 (0.938-0.977)	0.965 (0.946-0.982)	0.955 (0.933-0.974)	0.963 (0.942-0.981)	0.966 (0.946-0.982)	0.954 (0.932-0.973)	0.930 (0.905-0.954)	0.970 (0.952-0.986)	0.947 (0.924-0.967)
Pneumothorax Cohen's Kappa (95% CI)	0.577 (0.467-0.679)	0.664 (0.591-0.732)	0.626 (0.573-0.677)	0.752 (0.630-0.853)	0.667 (0.536-0.777)	0.585 (0.447-0.706)	0.643 (0.514-0.751)	0.705 (0.578-0.810)	0.537 (0.401-0.662)	0.499 (0.339-0.643)	0.689 (0.568-0.796)	0.660 (0.515-0.780)
Pneumothorax F1 (95% CI)	0.635 (0.531-0.726)	0.698 (0.629-0.760)	0.663 (0.614-0.710)	0.773 (0.656-0.867)	0.703 (0.582-0.804)	0.629 (0.500-0.739)	0.681 (0.563-0.781)	0.736 (0.619-0.831)	0.589 (0.463-0.702)	0.531 (0.371-0.667)	0.723 (0.612-0.820)	0.686 (0.545-0.800)
